# Supplementary material for: NOBIAS: Analyzing Anomalous Diffusion in Single-Molecule Tracks With Nonparametric Bayesian Inference
Source: Front Bioinform. 2021 Sep 10;1:742073. doi: 10.3389/fbinf.2021.742073 (PMC9053523; doi:10.3389/fbinf.2021.742073)
Supplement: Supplementary file 2 [file DataSheet2.zip]

Archive with 2 entries (2 files):
- simulation_data.mat
- SusG_data.mat
